# Supplementary material for: Use of Non-Steroidal Anti-Inflammatory Drugs That Elevate Cardiovascular Risk: An Examination of Sales and Essential Medicines Lists in Low-, Middle-, and High-Income Countries
Source: PLoS Med. 2013 Feb 12;10(2):e1001388. doi: 10.1371/journal.pmed.1001388 (PMC3570554; doi:10.1371/journal.pmed.1001388)
Supplement: Table S2 — NSAIDs listed on national Essential Medicines Lists; World Health Organization (2012) Essential Medicines Selection. (XLSX) [file pmed.1001388.s003.xlsx]

## Sheet: Sheet1
Country	Date of List	Paracetamol	ASA	Ibuprofen	Diclofenac	Naproxen	Indomethacin	Mefenamic Acid	Other	Notes
* Afghanistan	2007-12-01	y; 100, 325, 500mg tab;100mg/ml, 120mg/5ml liq	y; 100mg, 325mg, 500mg; tab	y; 200mg, 400mg; tab	n	n	n	n		* Licensed drugs list has multiple NSAIDs_coxibs
Algeria	2006	y; 500mg tab; 1G inj; 150-300mg suppos;	y; 100mg, 250mg, 900mg 1G; tab; powder;inj	y; 400mg tab; 500mg suppos	y; 25, 50, 100mg tab; 75 inj; 25, 100 suppos	y; 275, 550mg tab; liq	y; 25 cap; 50, 100mg suppos	y; 250mg cap	Dextropop/ paracet comb; ketoprof tab, suppos; pirox; mef ac syr; flurbi; cele; nimesulide
Angola	2008	y; 500mg tab	y; 500mg tab	n	y; inj	n	n	n
Argentina		y; str not spp	y; str not spp	y; str not spp	y; str not spp	y; str not spp	n	n
Armenia	2012	y; tab 100-500mg; suppos; liq	y; 100-500mg tab; 50-150mg suppos	y; 200-400mg tab	y; 25mg tab	n	n	n
Bangladesh 2008	2thousand 08	y; tab, liq; suppos; no strg	y; tab, suppos; no strg	y; tab; no strg	n	n	n	n
Belize	2009	y; 500mg tab; suppos, liq	y; 81, 300mg tab	y; 200, 400mg tab; liq	y; 50mg tab; inj	y; 250, 500mg tab	y; 25mg tab; suppos	n	pirox 20mg cap
Bhutan	2009	y; 500mg tab; 300mg/2ml inj	n (75mg only)	y; 400mg tab	y; inj; suppos	n	y; 25mg tab	y; 500mg cap (gynae only)
Bolivia	2003	y; 500mg tab; liq	y; 100, 500mg	y; 400mg tab; liq	y; 50mg tab; inj	n	y; 25mg cap; suppos	n
Brazil	2010	y; 500mg tab; liq	y; 500mg tab	y; 200, 300, 600mg tab; liq	n	n	n	n
Bulgaria	2009	? (Bulgarian alphabet)	?	?	?	?	?	?		need translation
Burundi	2009	y; 100, 500mg tab; liq	y; 500mg tab; injn	y; 200, 400mg tab; liq	n	n	y; 25mg cap	n
Cambodia	2003	y; 500mg tab; liq	y; 500mg tab	n	y; 50mg tab	n	y; 25mg cap	n
Cameroon	2003	y; 500mg tab; liq; suppos; inj	y; 500mg tab; inj	y; 400mg tab; liq	y; inj 75mg/3ml	n	y; 25mg cap	n
Central Africa Rep	2009	y; tab; liq; suppos; str not spp	y; oral; inj; str not spp	y; tab; liq; str not spp	y; tab; inj; str not spp	n	y; cap; str not spp	n
Chad	2004	y; 100, 500mg tab; inj	y; 100, 500mg tab; 500mg inj	y' 200mg tab	n	n	n	n
Chile	2005	y; 80, 100, 500mg tab; liq; suppos	y; 100, 500mg tab	y; 200, 400, 600mg tab; liq	y; 25, 50mg; inj; suppos	n	n	n	ketoprofen 50mg/ml inj; metamizol tab, inj, suppos
China	2009	y; oral; str not spp	y; oral; str not spp	y; oral; str not spp	y; oral; str not spp	n	y; suppos; str not spp	n
Columbia	2002	y; 500mg tab; liq; inj	y; 100, 500mg tab	y; 400mg tab	y; 50mg tab; 75mg/3ml inj	y; 250mg tab; liq	n	n	orotioglucosa injn
Congo	2008	y; 100-500mg tab; liq; inj; suppos	y; 100-500mg tab	y; 200, 400mg tab; liq	y; 50mg tab; inj; suppos	n	n	n	ketoprofen inj, suppos
Cook Isl	2007	y; 500mg tab; liq; suppos	y; 300mg tab	y; 400mg tab; liq	y; 50mg, 100mg SR tab;	n	y; 25mg cap; suppos	y; 250mg cap	Mef Ac 250mg
Croatia	2010	y; tab, 3G DDD; liq	y; spp 3G DDD but no dosage unit str	y; 800mg tab; liq	y; 50, 75, 100SR mg tab; suppos	n	y; 25, 75mg caps; suppos	n	ketoprof oral, inj, suppos; pirox oral; melox inj;
Democ Rep Congo	2007	y; 100-500mg tab; liq; inj	y; 500mg tab; liq, suppos; inj	y; 200, 400mg tab; liq	y; 25, 50, 100mg; suppos; inj	n	y; 25mg cap; suppos	n
Democ Rep Korea	NR	y; 100-500mg tab; liq	y; 100-500mg tab	y; 200mg tab	n	n	n	n
Djibouti	2007	y; 500mg tab; liq; suppos	y; 500mg tab	y;* str not spp	n	n	n	n	* 'or alternative: arylcarboxylic, oxicam'; ketoprof inj
Dominican Repbulic	2005	y; 100-500mg tab; liq; inj	y; 100, 300, 500mg tab	y; 200, 400, 600mg tab	y; 50mg tab; inj; suppos	y; 500mg tab	y; 25, 50mg cap; suppos	n
Ecuador	2009	y; 500-1000mg tab; liq; suppos; inj	y; 325-500mg tab	y; 200-800mg tab; liq	y; 25-100mg tab; suppos; inj	y; 100-550mg tab	y; 25mg cap; suppos	n	ketorolac inj
Egypt	2006	y; 500mg tab; liq	y; 300-500mg tab; inj	y; 200-400mg tab	y; 25mg tab; inj	n	n	n
El Salvador	2009	y; 500mg; liq; suppos	y; 500mg tab	y; 400mg tab; liq	y; 50mg tab; inj	n	y; 25mg cap	n	ketorolac inj
Eritrea	2010	y; 100-500mg tab; suppos; liq	y; 300, 500mg tab	y; 200, 400mg tab	y; 25, 50mg tab; inj; suppos	y; 200, 500mg tab	y; 25mg cap; suppos	n
Ethiopa	2010	y; 100, 500mg tab, liq; inj; suppos	y; 75, 100, 300, 324, 500mg	y; 200, 300, 400mg; liq	y; 25, 50, 75mg tab; inj; suppos	n	y; 25, 50, 75mg cap	n
Fiji	2008	y; 500mg tab; liq; suppos	y; 300mg tab	y; 400mg tab	y; 25mg cap	n	n	n
Georgia	2010	? (List NA)	?	?	?	?	?	?		NA on website
Ghana	2010	y; 500mg tab; liq; suppos	y; 300mg	y; 200, 400mg; liq	y; 25, 50, 75mg tab/cap; suppos; inj	n	n	n
Guyana	2009	y; 500mg tab; liq; suppos	y; 500mg tab	y; 200, 400mg	y; 25, 75mg tab; inj; suppos	n	n	n
Haiti	2003	y; 100, 500mg; liq	y; 100, 500mg tab	y; 400mg tab	n	n	n	n
Honduras	2009	y; 500mg tab; liq	y; 75, 325mg tab*	y; 800mg tab; liq	y; 25mg tab; liq; inj	n	n	n	ketorolac, tenoxicam inj	*both listed with cardio-protection
India	2011	y; 500mg tab; liq; inj; suppos	y; 300, 325mg tab	y; 200, 400mg; liq	y; 50mg tab; inj	n	n	n
Indonesia 2008	2thousand 08	y; 100, 500mg tab; liq; suppos	y; 100, 500mg tab	y; 200, 400mg	y; 25, 50mg tab	n	n	n	Ketoprof suppos; phenylbut (acute arthritis only)
Iran	2009	y; 325, 500mg tab; liq; inj; suppos	y; 80, 100, 325, 500mg tab; suppos	y; 200, 400mg tab; liq; inj	y; 25, 50, 100mg tab; inj; suppos	y; 250, 500mg tab; suppos	y; 25, 75, 80mg tab; suppos	y; 250mg cap	pirox 10mg tab; inj; suppos. Melox 7.5, 15mg. MefAc 250mg. Celecoxib 100, 200mg
Iraq	2010	y; 500mg tab; liq; suppos	y; 100, 300mg tab; inj	y; 200mg; liq	y; 25mg; inj; suppos	y; 250mg tab	y; suppos	y; 250mg cap, liq	MefAc 250mg tab; liq.
Jamacia	2008	y; 500mg tab; liq; suppos	y; 325mg tab	y; 200, 400, 600mg tab; liq	y; 25, 50, 75, 100mg; liq; inj; suppos	n	n	y; 250, 500mg cap	MefAc 250, 500mg cap; Metamizol 500mg tab, liq, inj	Nat Health Fund list incl coxibs /NSAIDs not on main drug table
Jordan	2006	y; 500mg tab; liq; inj; suppos	y; 100, 325mg tab	y; 200, 400mg tab; liq	y; 25, 50, 75, 100mg; inj; suppos	y; 250, 500mg tab; liq	y; 25, 75mg cap; suppos	y; 500mg cap	MefAc 500mg; Nabumetone; Melox; Pirox; Tenox
Kenya	2003	y; 500mg; liq; suppos	y; 300mg tab	y; 200mg tab; liq	n	n	y; 25mg caps	n
Kiribati	2009	y; 500mg tab; liq; suppos	y; 300mg tab	y; 200mg tab	y; 50mg tab; inj; suppos	n	y; 25mg caps	n
Krygyzstan	2009	? (Krygyzstan alphabet)	?	?	?	?	?	n		need translation
Lesotho	2005	y; 500mg tab	y; 300mg tab	y; 200, 400mg tab	y; 25, 50mg; inj	n	y; 25mg caps; suppos	n
Malaysia	2008	y; 500mg tab, suppos, liquid	y; 300mg tab	y; 200mg tab	y; 50mg tab	n	y; 25mg cap	y; 250mg cap	Mef Ac 250mg cap
Maldives	2009	y; 300, 500mg tab; liq; suppos	y; 300mg tab	y; 200, 400mg tab; liq;	y; 25, 50mg; inj; suppos	n	y; 25mg caps	n	Pirox 10, 20mg cap
Mali	2009	y; 100, 500mg; liq; inj	y; 500mg tab; inj	y; 400mg; liq	y; 50mg tab; inj;	n	n	n
Malta	2008	y; 500mg tab; liq; suppos	y; 200, 300mg tab	y; 200, 300, 400, 600mg tab; liq;	y; 25, 50, 75, 100mg; inj; suppos	y; 200, 250. 500mg tabs	n	y; 150, 500mg cap	Celecoxib 100, 200mg; Lumira 100mg; MefAc 150, 500mg; Melox 7.5, 15;
Marshall Isl	2007	y; 325mg tab; liq; suppos	y; 81, 325mg tab	y; 400mg tab; liq	n	n	y; 25mg caps; suppos	n
Mauritania	2007	y; 500mg tab; liq; inj	y; 100, 500mg tab; inj	y; 200, 400mg tab	y; 25mg cap; inj	n	y; 25mg cap	n
Mexico	2009	y; 500mg tab; liq; suppos	y; 300, 500mg tab	n (checked)	y; 100mg cap; inj	y; 250mg tab; liq	y; 25mg cap; inj; suppos	n	Cele 100, 200mg; Ketoprof inj; Melox tab, liq; Metamizol tab, inj; Pirox tab; Sulindac tab;
Morocco	2008	y; 500, 1000mg tab; liq; inj; suppos; sachets	y; 100, 200, 300mg sachets; inj	y; no tabs; liq 100mg/5ml	y; 50mg cap; inj; suppos	n	y; 25mg caps; suppos	n	Ketoprof tab, inj;
Myanmar	NR	y; 500mg tab; liq; suppos	y; 300mg tab	n (checked)	y; 25, 50mg tab; inj; suppos	n	n	n	Cele 100, 200mg
Namibia	2008	y; 500mg tab; liq	y; 300mg tab	y; 200, 400mg tab	y; 75mg/3ml inj only	n	y; 25mg caps; suppos	n
Nauru	2010	y; 500mg tab; liq; suppos	y; 300mg tab	y; 200, 400mg tab	y; 25, 50mg tab; suppos	y; 250mg tab	y; 25mg cap	n
Nepal	2009	y; 500mg tab; liq; inj	y; 300mg tab	y; 200, 400mg tab	y; 50mg tab; inj	n	n	n
Nicaragua	2001	y; 325, 500mg tab; liq; suppos	y; 500mg tab	y; 400mg tab	y; 50mg tab; inj	n	y; 25mg cap	n
Nigeria	2003	y; 125, 500mg tab; liq; suppos	y; 300mg tab	y; 200, 400mg tab/ cap	y; 25, 100mg tab; suppos	n	y; 25mg cap	n
Niue	2006	y; 500mg tab; liq; suppos	n; cardiac 75mg only; not on OTC list	y; 400mg tab; liq	y; 75mg tab; inj; suppos	n	y; 75mg SR cap	y; 250mg cap	MefAc 250mg
Oman	2009	y; 500mg tab; liq; inj; suppos	y; 300mg tab	y; 400mg tab; liq	y; 50, 100mg tab; inj	n	y; 75mg cap	y; 500mg cap	MefAc 500mg; Nabumetong; Tenox
Pakistan	2007	y; tab, suppos, liq	y; 100mg-500mg tab; suppos	y; 200, 400mg tab	y; 75mg/3ml inj	n	n	n
Palau	2006	y; 80, 325mg tab; liq; suppos	y; 81, 325mg tab	y; 400, 600mg tab	n	y; 100mg suppos only	y; 25mg cap; suppos	y; 250mg cap	MefAc; Pirox
Papua New Guinea	2002	y; 500mg tab; liq; suppos	y; 100, 300mg tab	n (checked)	n	n	y; 25mg cap; suppos	n
Paraguay	2009	y; 500mg tab; liq	n; cardiac 125mg only	y; 400mg tab; liq	y; 50 tab; 75mg inj	n	n	n	Ketorolac; Metamizol
Peru	2010	y; 500mg tab; liq; suppos	y; 500mg tab	y; 200, 400mg tab; liq;	y; 75mg/3ml inj only	y; 250, 500mg tab	n	n	Metamizol
Philippines	2007	y; 500mg tab; liq	no*	y; 200mg, 400mg tab; liq	y; 25, 50, 75 & 100mg tab/cap, 75mg/3ml inj	y; 250mg tab	y; 25mg cap	y; 250, 500mg cap	celecoxib 100mg, 200mg; Mef Ac 250, 500mg	*80mg cardiac dose only
Poland	2009	?	?	y; 200mg tab	n	n	n	n
Republic of Moldova	2009	y; 200, 500mg tab; liq; suppos	y; 100, 325, 500mg tab	y; 200, 400mg tab	y; 25, 50, 100mg tab; inj; suppos	n	n	n	Cele tab; ketoprof, dexketoprof, pirox, lornox, metamizol
Rwanda	2010	y; 500mg tab; liq; suppos	y; 100, 500mg tab; inj	y; 200mg tab	y; 50mg tab; inj; suppos	n	y; 25mg cap	n
Senegal	2008	y; 500mg tab; liq; inj	y; 500mg tab; inj; sachets	y; 400mg; liq	n	n	y; 25mg cap	y; 250mg cap	MefAc 250mg; ketoprof inj
Serbia	2010	y; 500mg tab; liq; suppos	?	y; liq	?	?	?	n	Metamizol	Difficult to translate - check
Slovakia	2010	y; liq	y; 150, 300mg	y; 200, 400, 600mg tabs	y; 25, 50, 100mg tab; inj;	y; 250mg tab	y; suppos	n	Etoricoxib; Arthrotec; Celecoxib; Meloxicam	Difficult to translate / trade names- check
Slovenia	2010	y; 500mg tab; liq	y; 100, 300mg	y; 400, 600mg tab	y; 50, 75, 100mg tab	y; 125, 275, 375, 500mg tab	y; 25mg cap	n	Etoricoxib; ketoprofen
Solomon Isl	2010	y; 100, 500mg tabs; liq; inj; suppos	y; 300mg tab	y; 200mg tab; liq	y; 25mg tab	n	y; 25mg cap	n
Somalia	2003	y; 100, 500mg tabs	y; 300mg tab	y; 400mg tab	n	n	n	n
South Africa	2006 / 08	y; 500mg tab	n; cvs indications only	y; 400, 800mg	y; 25, 50mg	y; 500mg tab	n	n
Sri Lanka	2009	y; 500mg tab; liq	y; 100, 300mg tab	y; 200mg; liq	y; 25, 50mg; suppos	n	n	n
Sudan	2007	y; 500mg tab; liq; suppos	y; 100, 300mg tab; suppos	y; 200, 400, 600mg tabs	n	y; 250, 500mg tab	y; 25mg cap	n	Pirox; Tenox
Suriname	2004	y; 500mg tab; liq; suppos	n; cvs indications only	n	y; 50mg; inj; suppos	y; 250mg tab	n	n
Sweden	2004	y	y (migraine listing)	y	y	y	n	n
Syria	2008	y; str / form not spp	y; str / form not spp	y; str / form not spp	y; str / form not spp	y; str / form not spp	y; str / form not spp	y; str / form not spp	Multiple NSAIDs, coxibs, incl rofe, valde
Tajikistan	2009	y; 100, 500mg tabs; liq	y; 100-500mg tab	y; 200, 400mg tab; liq	y; 25, 50, 75, 100mg tab	n	n	n		English drug-names in text
Thailand	2008	y; str not spp	y; 300mg tab	y; tab, liq; str not spp	y; tab, inj; str not spp	y; str not spp	y; cap; str not spp	n	pirox; str not spp
The former Yugoslav Repl of Macedonia	2010	y; 500mg tab; liq	y; 300, 500mg tab;	y; 200, 400mg tab; liq	n	y; tab str not spp; inj; suppos	y; 25mg cap; suppos	n	Ketoptofen; Metamizole
Timor-Leste	2004	y; 500mg tab; liq; suppos	y; 300mg tab	y; 400mg tab	y; 50mg tab	n	n	n
Tonga	2007	y; 500mg tab; liq; suppos	y; 300mg tab	y; 400mg tab	n	y; 250mg tab	y; 25mg cap; suppos	n
Trinidad & Tobago	2010	y; 500mg tab; liq; inj	y; 325mg tab	y; 200, 400, 600mg tabs	y; 100mg cap; liq	n	y; 25mg cap	y; 25omg cap	cele; etori; melox; mefAc; ketorolac
Tunisia	NR	y; 300, 500mg tab; liq; inj; suppos	y; 100, 250, 500, 1000mg tab/pdr; inj	y; 400mg tab; liq	y; 25, 50mg tabs; liq; suppos	275, 550mg tab	y; 25mg cap; suppos	n	Cele; Flurbiprofen; Ketoprofen; Tiaprofenic Ac; Melox; Pirox;
Tuvalu	2008	y; 500mg tab; liq; suppos	y; 300mg tab	y; 400mg tab	n	n	n	n
Uganda	2007	y; 500mg tab; suppos	y; 300mg tab	y; 200mg tab	y; 25mg tab; suppos	n	y; 25mg cap	n
Ukraine	2009	?	?	?	?	?	?	n		Need translation
Uruguay	2008	y; no dose info	y; no dose info	y; no dose info	?	n	n	n
Utd Rep of Tanzania	2007	y; 500mg tab; liq	y; 300mg tab	y; 200mg tab	y; 25, 50mg tabs; inj; suppos	n	y; 25, 50mg cap	y; 500mg cap	MefAc 500mg
Vanuatu	2007	y; 500mg tab; liq; suppos	y; 300mg tab	y; 400mg tab	n	n	y; 100mg suppos	n
Venezuela	2004	y; 500mg tab; liq	y; 100, 500mg tab	y; 400mg tab; liq	y; 75mg inj	n	y; 25, 50mg cap	n	Celecoxib; Ketoprof inj; Nimesulide tab; Metamizol inj
Yemen	2007	y; 500mg tab; liq	y; 300mg tab	y; 200, 400mg tab	y; 75mg inj	n	y; 25, 75mg cap	n
Zimbabwe	2006	y; 500mg tab	y; 300mg tab	y; 200, 400mg tab	y; 25, 50mg tabs	n	y; 25, 50mg cap	n
y = yes; n = no; NA = not available; cap = capsule; inj = injection; liq = liquid; spp = specified; str = strength; suppos = suppository; tab = tablet
NSAIDs listed on national Essential Medicines Lists; World Health Organisation (2012) Essential Medicines Selection. Available: http://www.who.int/selection_medicines/country_lists/en/index.html.
Summary		Paracetamol	ASA	Ibuprofen	Diclofenac	Naproxen	Indomethacin	Mefenamic Acid
	Countries including drug on EDL	95 (95%)	88 (88%)	90 (90%)	74 (74%)	27 (27%)	56 (56%)	17 (17%)
	Countries excluding drug from EDL	0	6 (6%)	6 (6%)	20 (20%)	68 (68%)	39 (39%)	78 (78%)
	Unclear information	5 (5%)	6 (6%)	4 (4%)	6 (6%)	5 (5%)	5 (5%)	5 (5%)
Essential Drug Lists: available for 100 countries
Countries in IMS Health SE Asia & Australasia group
Country	Date of List	Paracetamol	ASA	Ibuprofen	Diclofenac	Naproxen	Indomethacin	Mefenamic Acid	Other	Notes
Australia	NA
Bangladesh 2008		y; tab, liq; suppos; no strg	y; tab, suppos; no strg	y; tab; no strg	n	n	n	n
China	2009	y*; oral; str not spp	y; oral; str not spp	y; oral; str not spp	y; oral; str not spp	n	y; suppos; str not spp	n	*listed as analgesic
Hong Kong	NA
Indonesia 2008		y; 100, 500mg tab; liq; suppos	y; 100, 500mg tab	y; 200, 400mg	y; 25, 50mg tab	n	n	n	Ketoprof suppos; phenylbut (acute arthritis only)
Malaysia	2008	y; 500mg tab, suppos, liquid	y; 300mg tab	y; 200mg tab	y; 50mg tab	n	y; 25mg cap	y; 250mg cap	Mef Ac 250mg cap
New Zealand	NA
Pakistan	2007	y; tab, suppos, liq	y; 100mg-500mg tab; suppos	y; 200, 400mg tab	y; 75mg/3ml inj	n	n	n
Philippines	2007	y; 500mg tab; liq	no*	y; 200mg, 400mg tab; liq	y; 25, 50, 75 & 100mg tab/cap, 75mg/3ml inj	y; 250mg tab	y; 25mg cap	y; 250, 500mg cap	celecoxib 100, 200mg; Mef Ac 250, 500mg	*80mg cardiac dose only
Singapore	NA
Taiwan	NA
Thailand	2008	y; str not spp	y; 300mg tab	y; tab, liq; str not spp	y; tab, inj; str not spp	y; str not spp	y; cap; str not spp	n	naprox; pirox; str not spp
Vietnam	NA
Seven of these 13 countries have WHO EDL info - listed above. PBS dispensing data available for Australia
